# Supplementary material for: Ibrutinib Modulates Proliferation, Migration, Mitochondrial Homeostasis, and Apoptosis in Melanoma Cells
Source: Biomedicines. 2024 May 4;12(5):1012. doi: 10.3390/biomedicines12051012 (PMC11117653; doi:10.3390/biomedicines12051012)
Supplement: Supplementary file 1 [file biomedicines-12-01012-s001.zip]

Archive with 1 entries (1 files):
- biomedicines-2978029-supplementary.pdf
